# Supplementary material for: Personal and Work-Related Burnout Is Associated with Elevated Diastolic Blood Pressure and Diastolic Hypertension among Working Adults in Chile
Source: Int J Environ Res Public Health. 2023 Jan 19;20(3):1899. doi: 10.3390/ijerph20031899 (PMC9915288; doi:10.3390/ijerph20031899)
Supplement: Supplementary file 1 [file ijerph-20-01899-s001.zip]

Archive with 1 entries (1 files):
- ijerph-2068344-supplementary.pdf
